# Supplementary material for: Environmental conditions and herbivore biomass determine coral reef benthic community composition: implications for quantitative baselines
Source: Coral Reefs. 2018 Oct 4;37(4):1157–68. doi: 10.1007/s00338-018-01737-w (PMC6404665; doi:10.1007/s00338-018-01737-w)
Supplement: Supplementary file 2 — Supplementary material 2 (XLSX 40 kb) [file 338_2018_1737_MOESM2_ESM.xlsx]

## Sheet: S1_table_CREP_sites_benthic_tem
															Abiotic
			Reef-builder ratio			Calcifier cover (%)			Fleshy algal cover (%)			Grazer biomass (kg ha-1)			mg C m-2 day-1	°C	KWhr m-1	metres	Ωa
	Island	Total UVCs	Minimum	Mean	Maximum	Minimum	Mean	Maximum	Minimum	Mean	Maximum	cropper	scraper.excavator	browser	prod	min_SST	wave	depth	aragonite
Hawaiian archipelago	French Frigate	10	-3	-1.23	0.35	0	20.9	69	31	79	100	54.2905	49.2861	13.7191	557.935	22.3371	85420	10.695	3.84174
	Hawaii	99	-2	-0.44	0.68	1	27.85	81	17	59.38	94	68.9331	25.5757	11.7538	488.598	23.7117	41023.7	13.2518	3.68832
	Kauai	44	-2.21	-0.99	-0.08	1	11.02	36	40	79.73	99	61.4527	25.7791	8.53274	534.646	23.0764	147170	12.9966	3.84334
	Kure	16	-5	-1.03	-0.32	0	15.88	32	68	84.12	100	35.5408	87.7945	36.7885	578.917	18.6568	154527	13.6875	3.53895
	Lanai	68	-1.76	-0.61	0.57	2	22.44	73	19	67.81	97	55.0615	42.7005	14.3047	527.19	23.7697	32827.8	10.425	3.79151
	Laysan	14	-1.82	-1.15	-0.31	1	10.14	33	67	89.57	98	88.124	56.5129	24.6605	530.306	21.0789	167822	15.3821	3.6549
	Lisianski	31	-1.94	-0.06	0.73	0	48.42	84	16	43.68	91	56.3528	91.6839	11.2942	614.311	20.8635	203676	15.279	3.66086
	Maro	20	-2.62	-0.4	0.38	0	36.15	70	29	62.95	100	37.8074	41.1237	13.714	654.262	21.2442	74528.4	11.9462	3.74128
	Maui	105	-2.63	-0.72	0.51	0	21.4	74	19	65.66	97	52.6614	22.7298	14.965	537.344	23.4562	52111.1	12.359	3.77911
	Midway	17	-3	-1.5	-0.46	0	7.47	26	74	92.53	100	55.9472	72.748	51.5065	570.008	18.9927	146161	15.0647	3.51007
	Molokai	87	-2.6	-0.85	0.57	0	21.98	73	19	66.52	98	62.642	43.725	14.063	565.36	23.5044	146010	13.1736	3.79151
	Niihau	39	-2.97	-1.46	-0.44	0	5.15	25	43	85.26	98	84.164	54.8382	35.1106	475.68	23.1973	166901	14.0897	3.84579
	Oahu	95	-2.98	-1.02	0	0	12.54	45	43	76.2	97	37.6201	6.29352	4.86087	547.111	23.3843	170047	12.0495	3.81375
	Pearl & Hermes	29	-5	-1.09	0.13	0	14.76	57	43	84.79	100	23.5229	48.494	12.9555	636.777	19.2261	181557	12.6741	3.48549
Marianas archipelago	Agrihan	20	-2.43	-0.92	0.21	0	14.25	48	30	68.55	89	46.0945	76.3942	36.3195	299.984	25.5735	59651.9	14.175	3.99855
	Aguijan	23	-1.44	-0.71	0.06	3	18.52	45	34	70.35	92	40.4383	27.1745	4.55152	291.795	26.3242	119621	13.9783	3.96475
	Alamagan	16	-2.42	-0.94	0.31	0	15.12	56	27	74.62	91	58.8243	68.312	14.4534	311.141	25.758	63905.2	13.9688	4.00123
	Asuncion	41	-2.75	-0.77	0.1	0	16.98	42	33	61.51	89	37.2441	38.4531	23.1266	313.206	25.157	85683	14.0451	3.99839
	Farallon de Pajaros	23	-2.45	-1.24	-0.39	0	8.57	26	53	76.91	98	36.9401	28.2569	47.1608	322.327	24.7208	99211.1	14.3283	3.97715
	Guam	179	-1.93	-0.64	1.05	1	21.02	86	8	66.02	97	26.0673	53.7452	13.6931	265.805	26.4363	49733.9	12.6251	3.92323
	Guguan	21	-1.61	-0.52	0.15	2	21.1	43	28	58.52	96	57.5827	59.3884	25.4037	303.339	25.9299	78664.7	14.6262	3.99849
	Maug	70	-1.94	-0.34	1.02	1	29.91	77	7	53.03	94	27.5787	51.6416	36.0556	323.607	25.1051	69148.2	14.6986	3.99839
	Pagan	70	-2.11	-0.8	0.71	1	14.09	80	16	68.9	93	44.8372	56.5255	30.7663	301.729	25.672	73341.2	15.4136	4.00123
	Rota	51	-2.14	-1.16	0.26	1	10.1	57	31	77.94	97	29.4935	35.546	10.5969	230.548	26.4122	32663.4	13.999	3.94449
	Saipan	73	-2.98	-0.84	0.24	0	17.33	55	31	73.59	97	23.8864	18.9083	7.70328	329.386	26.2426	42851.3	15.763	3.96475
	Sarigan	20	-1.96	-0.93	-0.28	1	10.5	25	46	69.8	89	61.5704	55.3591	21.4277	302.998	25.7733	61965.1	14.8475	3.99849
	Tinian	35	-2.11	-0.92	0	1	13.97	45	45	75.23	98	19.1573	22.3973	6.9337	294.44	26.3121	39100.7	15.7171	3.96475
PRIAs	Howland	1	0.29	0.29	0.29	32	32	32	16	16	16	41.0143	0	0	890.881	26.385	133842	13.5	3.67244
	Wake	43	-0.8	-0.18	0.5	13	35.05	72	23	50.93	85	18.6694	65.7121	16.9992	314.757	25.1123	110013	13.4244	4.09361
American Samoa	Ofu & Olosega	30	-0.42	0.69	2.56	20	57.37	83	0	17.93	52	49.8806	73.024	3.77663	316.058	26.647	79020.6	13.4833	4.18655
	Rose	24	-0.29	0.44	1.08	20	54.96	81	6	21.88	41	31.8807	38.8381	12.4193	372.221	26.4495	116887	14.0729	4.16506
	Swains	24	-0.67	0.05	0.75	15	41.92	74	13	37.38	68	14.2586	14.0341	0.799262	350.537	27.5025	93150.7	14.3125	4.06418
	Tau	24	-0.7	0.48	1.17	13	49.75	76	5	19.25	64	33.2023	71.158	4.01748	305.515	26.7623	102387	14.625	4.19202
	Tutuila	104	-1.65	0.22	2.06	2	46.82	81	1	30.77	89	41.5111	51.9777	4.4348	407.741	26.5698	80961.7	13.8918	4.17093
	Total	1566
Table A1. Summary of benthic cover and predictor covariates for each Pacific island surveyed by CREP. For each island, the total number of UVC sites is shown with the corresponding mean, minimum and maximum estimates for the reef-builder ratio, calcifier cover, and fleshy algal cover across scales, and the mean of each abiotic and biotic predictor. Inhabited islands are indicated in red.
