# Supplementary material for: Environmental conditions and herbivore biomass determine coral reef benthic community composition: implications for quantitative baselines
Source: Coral Reefs. 2018 Oct 4;37(4):1157–68. doi: 10.1007/s00338-018-01737-w (PMC6404665; doi:10.1007/s00338-018-01737-w)
Supplement: Supplementary file 4 — Supplementary material 4 (XLSX 38 kb) [file 338_2018_1737_MOESM4_ESM.xlsx]

## Sheet: S3_BRT_parameters
		Full dataset			Inhabited islands			Uninhabited islands
		Reef-builder ratio	Calcifers	Fleshy algae	Reef-builder ratio	Calcifers	Fleshy algae	Reef-builder ratio	Calcifers	Fleshy algae
	Optimal model parameters
	Learning rate	5	5	5	4	5	5	4	3	3
	Tree complexity	0.01	0.01	0.01	0.01	0.01	0.01	0.01	0.01	0.001
	Bag fraction	0.5	0.5	0.5	0.5	0.5	0.5	0.5	0.75	0.75
	Deviance explained (%)	52.16	55.59	56.55	56.93	57.7	58.02	44.7	48.23	57.43
	Mean predictive deviance	0.287307	8.03416	4.60423	0.246493	7.84332	4.82163	0.338986	7.97826	4.0102
	SE predictive deviance	0.0144991	0.412799	0.11115	0.0128327	0.373008	0.212973	0.0354824	0.501969	0.282246
	Moran's I	0.00706774	0.0289424	0.0373906	-0.00241961	0.0160928	0.0303249	-0.0276817	0.0313039	0.0768163
	Relative influence (%)
	SST	15.0868	10.4197	14.2371	7.92995	7.53234	9.96978	14.1931	11.4741	20.3422
	Productivity	6.89763	10.7524	8.76918	7.1861	10.3108	7.50734	7.47747	19.4896	5.854
	Wave energy	8.70784	7.32748	10.117	11.2568	9.94647	16.013	11.2393	6.11545	4.90145
	Depth	8.67475	8.50605	8.78728	9.70778	8.7512	7.85529	13.2853	11.7268	13.0015
	Aragonite	6.18353	23.4076	29.5513	2.47397	15.1456	35.9596	7.26206	18.561	36.5972
	Cropper	8.48363	6.93512	11.9603	8.18797	7.03399	5.8436	9.06526	6.43165	4.61667
	Scraper/excavator	8.50831	5.50845	6.47175	7.60431	5.4448	5.96858	14.7351	5.7684	4.39835
	Browser	3.08582	4.5519	6.19222	2.55647	4.04668	3.15754	5.73859	5.80548	3.99236
	Autocovariate	34.3717	22.5913	3.91381	43.0966	31.7881	7.7253	17.0038	14.6275	6.29616
	Table A3. Model parameters, relative covariate influence (%), and spatial autocorrelation of the optimum boosted regression tree for each benthic response variable. Optimal parameter settings were selected by fitting models across all combinations of tc (1-2-3-4-5), lr (0.01, 0.001, 0.0001) and bag-fraction (0.25, 0.5, 0.75, 0.9) and identifying the parameter set with the lowest mean predictive d…
