# Supplementary material for: Environmental conditions and herbivore biomass determine coral reef benthic community composition: implications for quantitative baselines
Source: Coral Reefs. 2018 Oct 4;37(4):1157–68. doi: 10.1007/s00338-018-01737-w (PMC6404665; doi:10.1007/s00338-018-01737-w)
Supplement: Supplementary file 5 — Supplementary material 5 (XLSX 31 kb) [file 338_2018_1737_MOESM5_ESM.xlsx]

## Sheet: SX_Table_interactions.csv
		scraper.excavator	browser	min_SST	prod	wave	depth	aragonite
Full dataset	Reef-builder ratio
	cropper	0.3	0.07	0.36	0.4	0.92	0.83	0.16
	scraper.excavator		0.21	2.62	0.07	0.13	0.13	0.11
	browser			0.04	0.01	0.02	0.05	0.03
	min_SST				3.12	1.78	2.43	0.08
	prod					0.06	1.3	0.1
	wave						0.51	0.31
	depth							3.27
	Calcifier cover
	cropper	0.63	0.04	1.88	3.72	1.26	3.29	0.39
	scraper.excavator		0.41	0.06	0.39	0.12	0.02	0.16
	browser			0.07	0.08	0.09	0.45	0.18
	min_SST				0.69	0.57	5.66	6.84
	prod					0.87	8.61	8.84
	wave						0.5	0.62
	depth							9.48
	Fleshy algal cover
	cropper	0.03	0	0.12	0.24	0.11	0.12	0.09
	scraper.excavator		0.08	0.09	0.07	0	0.04	0.09
	browser			0.02	0.07	0.01	0.03	0.02
	min_SST				0.74	0.19	2.83	2.19
	prod					0.24	0.61	0.37
	wave						0.17	0.43
	depth							0.2
Inhabited islands	Reef-builder ratio
	cropper	0.06	0.03	0.06	0.21	0.67	1.04	0.01
	scraper.excavator		0.01	0.19	0.13	0.03	0.07	0.03
	browser			0.02	0.01	0.05	0.08	0.01
	min_SST				0.24	0.46	0.45	0.02
	prod					0.13	1.23	0.02
	wave						0.23	0.02
	depth							0.21
	Calcifier cover
	cropper	0.19	0.03	0.65	3.61	0.45	1.51	1.23
	scraper.excavator		0.21	0.16	0.52	0.12	0.28	0.16
	browser			0.03	0.05	0.05	0.12	0.33
	min_SST				0.16	0.5	1.6	0.46
	prod					2.7	11.85	0.99
	wave						1.51	2.39
	depth							2.66
	Fleshy algal cover
	cropper	0.03	0	0.06	0.15	0.01	0.12	0.02
	scraper.excavator		0.01	0.09	0.1	0.02	0.03	0.14
	browser			0.01	0.01	0.02	0.01	0.01
	min_SST				0.19	0.1	0.52	0.11
	prod					0.11	0.51	0.25
	wave						0.21	1.12
	depth							0.3
Uninhabited islands	Reef-builder ratio
	cropper	0.44	0.23	0.14	0.29	0.44	0.21	0.02
	scraper.excavator		0.37	3.69	0.2	0.43	1.32	0.16
	browser			0.19	0.35	0.28	0.21	0.04
	min_SST				2.35	0.35	0.61	0.03
	prod					0.27	0.5	0.06
	wave						2.25	0.15
	depth							0.98
	Calcifier cover
	cropper	0.54	0.06	0.1	0.02	0.19	0.46	0.05
	scraper.excavator		0.03	0.26	0.2	0.23	0.03	0.02
	browser			0.09	0.2	0.01	0.03	0.06
	min_SST				1.96	0.01	1.33	0.83
	prod					0.07	0.86	1.87
	wave						2.55	0.2
	depth							2.15
	Fleshy algal cover
	cropper	0.01	0.02	0.02	0	0	0.07	0.03
	scraper.excavator		0	0.01	0	0.01	0.01	0.01
	browser			0.01	0.01	0.01	0.02	0.02
	min_SST				0.08	0.11	0.6	0.5
	prod					0.02	0.04	0.2
	wave						0.1	0.04
	depth							1.05
	Table S4. Interaction strengths between predictor covariates for BRT models. Interactions were estimated using the gbm.interactions function in the dismo package. For each pairwise predictor combination, the reef-builder ratio was predicted across both covariates (holding other covariates at their mean), predictions linearly regressed against both covariates, before then estimating the mean squar…
